# Supplementary material for: Early Prediction of Unplanned 30-Day Hospital Readmission: Model Development and Retrospective Data Analysis
Source: JMIR Med Inform. 2021 Mar 23;9(3):e16306. doi: 10.2196/16306 (PMC8077543; doi:10.2196/16306)
Supplement: Multimedia Appendix 2 [file medinform_v9i3e16306_app2.xlsx]

## Sheet: Sheet1
Multimedia Appendix 2. Multivariate Logistic Regression Analysis.
	Not Significant
	Risk Factor
	Novel Risk Factor
	Protective Factor
	Novel Protective Factor
Variable	Factor	Estimate	P	OR	2.5% OR	97.5% OR	Significance
	Intercept	-3.61309	0	0.0269685	0.0232926	0.0312245	***
1	# Inpatient visits last year ≥ 1	0.901027	3.9865e-189	2.46213	2.31827	2.61492	***
2	# Emergency department visits = 1	0.129447	0.000280648	1.1382	1.06142	1.22054	***
	# Emergency department visits ≥ 2	0.274856	3.32984e-13	1.31634	1.22246	1.41744	***
3	# Outpatient visits last year = 1-5	-0.0736998	0.00286721	0.928951	0.885019	0.975063	**
	# Outpatient visits last year ≥ 6	-0.17048	8.10248e-06	0.84326	0.782426	0.908825	***
4	# Medical orders last year = 7-20	0.039237	0.288689	1.04002	0.967302	1.1182
	# Medical orders last year ≥ 21	0.147945	0.000994022	1.15945	1.0617	1.2662	***
5	# Lab tests last year = 41-70	-0.105487	0.00166517	0.899887	0.842618	0.961047	**
	# Lab tests last year ≥ 71	-0.0727867	0.0550985	0.929799	0.863154	1.00159	.
6	# Lab tests in index admission = 41-60	0.0926502	0.00577548	1.09708	1.02723	1.17168	**
	# Lab tests in index admission ≥ 61	0.14643	8.02796e-05	1.15769	1.07643	1.24509	***
7	# Abnormal lab tests in index admission = 6-15	0.0134858	0.735478	1.01358	0.937302	1.09606
	# Abnormal lab tests in index admission ≥ 16	0.140228	0.00521305	1.15054	1.04273	1.26948	**
8	# Albuterol Ipratropium orders last year = 1	0.0708329	0.0228787	1.0734	1.00987	1.14093	*
	# Albuterol Ipratropium orders last year ≥ 2	0.145416	0.00272844	1.15652	1.0516	1.27191	**
9	# Cefazolin orders last year = 1	-0.123293	0.000815457	0.884004	0.822439	0.950179	***
	# Cefazolin orders last year ≥ 2	-0.0888806	0.281853	0.914955	0.778214	1.07572
10	# Diphenhydramine orders last year = 1	0.0475403	0.0968634	1.04869	0.991455	1.10923	.
	# Diphenhydramine orders last year ≥ 2	0.205022	4.52754e-06	1.22755	1.12456	1.33998	***
11	# Lisinopril orders last year = 1	-0.0972837	0.00550527	0.907299	0.847069	0.97181	**
	# Lisinopril orders last year ≥ 2	0.0544043	0.300201	1.05591	0.952638	1.17038
12	# Pantoprazole orders last year = 1	0.0413265	0.130046	1.04219	0.987898	1.09947
	# Pantoprazole orders last year ≥ 2	0.148696	0.000194028	1.16032	1.07304	1.2547	***
13	# Abnormal blood urea nitrogen tests last year = 1	0.0206552	0.484005	1.02087	0.963494	1.08166
	# Abnormal blood urea nitrogen tests last year ≥ 2	0.138676	0.0010795	1.14875	1.0571	1.24835	**
14	# Abnormal hemoglobin tests last year = 1	0.119184	0.000458146	1.12658	1.05392	1.20424	***
	# Abnormal hemoglobin tests last year ≥ 2	0.117172	0.0131084	1.12431	1.02491	1.23336	*
15	# Abnormal red blood cell count tests last year = 1	-0.112549	0.00219027	0.893554	0.831467	0.960277	**
	# Abnormal red blood cell count tests last year ≥ 2	-0.162756	0.00122181	0.849799	0.769972	0.937902	**
16	# Abnormal serum phosphorus tests last year = 1	-0.00539755	0.905678	0.994617	0.909666	1.0875
	# Abnormal serum phosphorus tests last year ≥ 2	0.342715	0.000169177	1.40877	1.17836	1.68423	***
17	# Abnormal whole blood glucose tests last year = 1	0.0725892	0.06904	1.07529	0.994354	1.16281	.
	# Abnormal whole blood glucose tests last year ≥ 2	0.202025	0.000366671	1.22388	1.09515	1.36774	***
18	# Abnormal serum lipase tests last year = 1	0.0407162	0.391839	1.04156	0.948874	1.14329
	# Abnormal serum lipase tests last year ≥ 2	0.280711	0.00219661	1.32407	1.10633	1.58467	**
19	# Abnormal albumin/globulin ratio tests last year = 1	0.108949	0.0156177	1.11511	1.02084	1.21807	*
	# Abnormal albumin/globulin ratio tests last year ≥ 2	0.164102	0.023705	1.17833	1.02215	1.35839	*
20	# Abnormal lymphocyte percent tests last year = 1	-0.253801	1.94641e-06	0.775846	0.698842	0.861334	***
	# Abnormal lymphocyte percent tests last year ≥ 2	-0.0818165	0.254677	0.921441	0.800438	1.06074
21	# Abnormal lymphocyte absolute count tests last year = 1	0.220926	5.05519e-07	1.24723	1.14424	1.35949	***
	# Abnormal lymphocyte absolute count tests last year ≥ 2	0.228469	0.00149948	1.25667	1.09136	1.44703	**
22	# Abnormal monocyte count tests last year = 1	0.181643	0.00523645	1.19919	1.05563	1.36227	**
	# Abnormal monocyte count tests last year ≥ 2	-0.035676	0.726363	0.964953	0.790195	1.17836
23	# Abnormal monocyte percent tests last year = 1	0.0263928	0.607831	1.02674	0.928291	1.13564
	# Abnormal monocyte percent tests last year ≥ 2	0.315666	4.48355e-05	1.37117	1.17829	1.59563	***
24	# Abnormal serum calcium quantitative tests last year = 1	0.22601	0.00036593	1.25359	1.10705	1.41952	***
	# Abnormal serum calcium quantitative tests last year ≥ 2	0.296537	0.00132794	1.34519	1.1224	1.61221	**
25	# Abnormal diastolic blood pressure last year = 1	0.0798794	0.00221342	1.08316	1.02913	1.14002	**
	# Abnormal diastolic blood pressure last year ≥ 2	0.14234	0.000236326	1.15297	1.06872	1.24386	***
26	# Abnormal pulse peripheral last year = 1	-0.129656	0.00434698	0.878397	0.803511	0.960263	**
	# Abnormal pulse peripheral last year ≥ 2	-0.0295536	0.685624	0.970879	0.841435	1.12024
27	# Chemistry and hematology lab procedures last year = 1	-0.187849	0.247965	0.828739	0.602581	1.13978
	# Chemistry and hematology lab procedures last year ≥ 2	-0.261709	1.04886e-07	0.769735	0.69896	0.847676	***
28	# Medications (injections, infusions and other forms) lab procedures last year = 1	0.173829	0.165507	1.18985	0.930674	1.52121
	# Medications (injections, infusions and other forms) lab procedures last year ≥ 2	0.235954	0.000769383	1.26612	1.10347	1.45273	***
29	# Septicemia (except in labor) diagnoses last year = 1	0.40357	9.9104e-16	1.49716	1.35668	1.65218	***
	# Septicemia (except in labor) diagnoses last year ≥ 2	-0.250099	4.00847e-06	0.778724	0.700187	0.86607	***
30	# Secondary malignancies diagnoses last year = 1	0.274449	0.000695398	1.3158	1.12281	1.54197	***
	# Secondary malignancies diagnoses last year ≥ 2	0.0947543	0.189618	1.09939	0.954251	1.2666
31	# Maintenance chemotherapy, radiotherapy diagnoses last year = 1	0.389674	7.28244e-05	1.4765	1.21792	1.78998	***
	# Maintenance chemotherapy, radiotherapy diagnoses last year ≥ 2	0.0882901	0.344014	1.09231	0.909753	1.31149
32	# Diabetes mellitus with complications diagnoses last year = 1	0.110042	0.00743407	1.11632	1.02991	1.21	**
	# Diabetes mellitus with complications diagnoses last year ≥ 2	0.147855	0.000278011	1.15935	1.07051	1.25556	***
33	# Disorders of lipid metabolism diagnoses last year = 1	-0.0712333	0.0149845	0.931245	0.879305	0.986252	*
	# Disorders of lipid metabolism diagnoses last year ≥ 2	-0.132527	8.00666e-05	0.87588	0.820056	0.935503	***
34	# Deficiency and other anema diagnoses last year = 1	0.0819467	0.0079583	1.0854	1.02166	1.15312	**
	# Deficiency and other anema diagnoses last year ≥ 2	0.103315	0.00453415	1.10884	1.03249	1.19084	**
35	# Conditions associated with dizziness or vertigo diagnoses last year = 1	-0.115282	0.0341134	0.891115	0.800976	0.991399	*
	# Conditions associated with dizziness or vertigo diagnoses last year ≥ 2	-0.298153	0.00568793	0.742188	0.600808	0.916836	**
36	# Nonhypertensive congestive heart failure diagnoses last year = 1	0.16451	1.86924e-05	1.17882	1.09327	1.27105	***
	# Nonhypertensive congestive heart failure diagnoses last year ≥ 2	-0.00178343	0.961563	0.998218	0.92838	1.07331
37	# Respiratory failure; insufficiency; arrest (adult) diagnoses last year = 1	0.0886676	0.0397236	1.09272	1.00418	1.18907	*
	# Respiratory failure; insufficiency; arrest (adult) diagnoses last year ≥ 2	0.220989	7.76191e-06	1.24731	1.13216	1.37417	***
38	# Other gastrointestinol disorders diagnoses last year = 1	0.0948038	0.00144429	1.09944	1.03715	1.16548	**
	# Other gastrointestinol disorders diagnoses last year ≥ 2	0.184272	2.7104e-07	1.20234	1.1208	1.28982	***
39	# Acute and unspecified renal failure diagnoses last year = 1	0.102441	0.00233137	1.10787	1.03716	1.1834	**
	# Acute and unspecified renal failure diagnoses last year ≥ 2	0.0414318	0.446634	1.0423	0.936814	1.15967
40	# Other complications of pregnancy diagnoses last year = 1	-0.878783	3.29678e-06	0.415288	0.28677	0.601403	***
	# Other complications of pregnancy diagnoses last year ≥ 2	-0.446914	0.00149529	0.639599	0.485417	0.842753	**
41	# Early or threatened labor diagnoses last year = 1	-0.9305	0.00290409	0.394357	0.213746	0.727578	**
	# Early or threatened labor diagnoses last year ≥ 2	-0.752548	0.0411473	0.471164	0.228814	0.970205	*
42	# Other pregancy and delivery including normal diagnoses last year = 1	-0.293986	0.0951726	0.745287	0.527671	1.05265	.
	# Other pregancy and delivery including normal diagnoses last year ≥ 2	-0.675979	0.000628063	0.508658	0.345257	0.749393	***
43	# Other connective tissue disease diagnoses last year = 1	-0.0776612	0.0173988	0.925278	0.867911	0.986436	*
	# Other connective tissue disease diagnoses last year ≥ 2	-0.0895655	0.0193831	0.914328	0.848194	0.98562	*
44	# Complication of device, implant or graft diagnoses last year = 1	0.136031	0.00489818	1.14572	1.04214	1.25959	**
	# Complication of device, implant or graft diagnoses last year ≥ 2	0.116507	0.0751947	1.12357	0.988238	1.27742	.
45	# Other sceening for suspected condtions diagnoses last year = 1	0.0987061	0.00385233	1.10374	1.03227	1.18016	**
	# Other sceening for suspected condtions diagnoses last year ≥ 2	0.18001	0.00160109	1.19723	1.07059	1.33885	**
46	# Anxiety disorders diagnoses last year = 1	0.0873407	0.0147996	1.09127	1.01725	1.17067	*
	# Anxiety disorders diagnoses last year ≥ 2	0.12741	0.00659365	1.13588	1.03613	1.24524	**
47	# Substance-related disorders diagnoses last year = 1	0.14963	3.47151e-05	1.1614	1.08198	1.24666	***
	# Substance-related disorders diagnoses last year ≥ 2	0.411898	1.52813e-24	1.50968	1.39507	1.6337	***
48	# Screening and history of mental health and substance abuse codes diagnoses last year = 1	-0.0948937	0.00137257	0.90947	0.858122	0.963889	**
	# Screening and history of mental health and substance abuse codes diagnoses last year ≥ 2	-0.126681	0.00124025	0.881015	0.815818	0.951421	**
49	# External cause codes, unspecified diagnoses last year = 1	0.110387	0.0631833	1.11671	0.993954	1.25463	.
	# External cause codes, unspecified diagnoses last year ≥ 2	0.248998	0.000987524	1.28274	1.1061	1.48758	***
50	# External cause codes, place of occurrence diagnoses last year = 1	-0.123763	0.00219749	0.88359	0.816296	0.956431	**
	# External cause codes, place of occurrence diagnoses last year ≥ 2	-0.239426	0.00157519	0.787079	0.678476	0.913067	**
51	Charlson comorbidity index last year = 1-2	0.124745	0.000236506	1.13286	1.05997	1.21076	***
	Charlson comorbidity index last year ≥ 3	0.168202	4.41268e-05	1.18318	1.09144	1.28263	***
52	Elixhauser comorbidity index last year = 1-9	0.112231	0.000505361	1.11877	1.0502	1.19182	***
	Elixhauser comorbidity index last year ≥ 10	0.186407	5.76419e-08	1.20491	1.12645	1.28884	***
53	Sex = Male	0.0733654	0.000998272	1.07612	1.03012	1.12418	***
54	Race = African American	0.113279	0.0142813	1.11994	1.02292	1.22617	*
	Race = Caucasian	-0.00222933	0.957151	0.997773	0.919843	1.08231
55	Insurance = Medicare	0.199234	3.68381e-12	1.22047	1.15377	1.29102	***
	Insurance = Medicaid	0.132175	0.000218278	1.14131	1.06407	1.22415	***
56	Census region = South	0.0183473	0.558685	1.01852	0.957773	1.08311
	Census region = West	-0.0114925	0.777316	0.988573	0.912893	1.07053
	Census region = Northeast	0.365113	2.21424e-25	1.44068	1.34498	1.54319	***
57	Ordered Cefazolin in index admission	-0.146886	0.000249604	0.863392	0.798127	0.933995	***
58	Ordered Furosemide in index admission	0.121588	2.35303e-06	1.12929	1.07369	1.18776	***
59	Ordered Gabapentin in index admission	0.162214	1.05605e-08	1.17611	1.11254	1.24332	***
60	Ordered Heparin in index admission	0.112421	1.18136e-06	1.11898	1.06937	1.1709	***
61	Ordered Ibuprofen in index admission	-0.150995	0.000311281	0.859852	0.792097	0.933403	***
62	Ordered LVP solution in index admission	-0.104368	0.000462975	0.900893	0.849768	0.955094	***
63	Ordered Magnesium Sulfate in index admission	0.100312	0.000546266	1.10552	1.0444	1.17021	***
64	Ordered Midazolam in index admission	-0.0741622	0.0104553	0.928521	0.877277	0.982759	*
65	Ordered Morphine in index admission	-0.0662988	0.00541926	0.935851	0.893129	0.980617	**
66	Ordered Ondansetron in index admission	0.105144	3.59869e-05	1.11087	1.05682	1.16768	***
67	Ordered Oxycodone in index admission	0.103756	0.000672342	1.10933	1.04494	1.17769	***
68	Ordered Ployethylene Glycol 3350 in index admission	0.0733696	0.0109392	1.07613	1.017	1.13869	*
69	Ordered Potassium Chloride in index admission	0.112215	3.55866e-06	1.11875	1.06691	1.17311	***
70	Abnormal alanine aminotransferase test in index admission = Yes	0.0819267	0.0113336	1.08538	1.01869	1.15643	*
71	Abnormal serum albumin test in index admission = Yes	0.0644368	0.024139	1.06656	1.00846	1.128	*
72	Abnormal serum calcium test in index admission = Yes	-0.0765231	0.0121703	0.926331	0.872542	0.983437	*
73	Abnormal red blood cell count test in index admission = Yes	0.101858	0.00109893	1.10723	1.04153	1.17706	**
74	Abnormal serum sodium test in index admission = Yes	0.0778563	0.00558065	1.08097	1.02306	1.14215	**
75	Abnormal serum glucose test in index admission = Yes	-0.0963365	0.000192605	0.908158	0.863313	0.955333	***
76	Abnormal hemoglobin A1C test in index admission = Yes	-0.102682	0.00547678	0.902413	0.83934	0.970227	**
77	Abnormal blood eosinophil absolute count test in index admission = Yes	-0.126712	0.0127308	0.880987	0.797396	0.973341	*
78	Abnormal mean corpuscular hemoglobin test in index admission = Yes	-0.0732505	0.0131861	0.929368	0.877068	0.984787	*
79	Abnormal red blood cell distribution width test in index admission = Yes	0.14231	1.09408e-07	1.15293	1.09394	1.21511	***
80	Abnormal urine bilirubin test in index admission = Yes	-0.216455	0.0106247	0.805369	0.682146	0.950851	*
81	Abnormal urine blood test in index admission = Yes	-0.0819991	0.0119734	0.921273	0.864197	0.982118	*
82	Abnormal respiratory rate test in index admission = Yes	-0.214774	3.05886e-06	0.806724	0.737142	0.882873	***
83	Abnormal SPO2 test in index admission = Yes	-0.308552	0.000281604	0.73451	0.621839	0.867595	***
